# Supplementary material for: Epidemiology of Staphylococcus haemolyticus nosocomial bacteraemia in neonatal intensive care units, France, 2019 to 2023: predominance of the ST29 (CC3) multidrug-resistant lineage
Source: Euro Surveill. 2025 Mar 20;30(11):2400309. doi: 10.2807/1560-7917.ES.2025.30.11.2400309 (PMC11927072; doi:10.2807/1560-7917.ES.2025.30.11.2400309)
Supplement: Supplementary_Table_S1 [file 24-00309_SIMOES_Supplementary_TableS1.xlsx]

## Sheet: samples_info
Strain	ST	year of isolation	received at the FNRC (year)	Isolation Source	Origin	Geography	ENA Run Reference	ENA project	ref	Comment
ST20230831	ST29	2022	2023	Abces	adulte/non NICU patient	France	ERS18117510	PRJEB72027	this study
ST20230834	ST29	2022	2023	Abces	adulte/non NICU patient	France	ERS18117513	PRJEB72027	this study
ST20230837	ST29	2022	2023	Abces	adulte/non NICU patient	France	ERS18117516	PRJEB72027	this study
ST20220942	ST53	2022	2022	Carriage / eyes	adulte/non NICU patient	France	ERS18117273	PRJEB72027	this study
ST20170441	ST29	2017	2017	Carriage / skin	adulte/non NICU patient	France	ERS18117032	PRJEB72027	this study
ST20171245	close ST42	2016	2017	Infection (blood)	NICU patient	France	ERS18117036	PRJEB72027	this study
ST20171246	ST42	2016	2017	Infection (blood)	NICU patient	France	ERS18117037	PRJEB72027	this study
ST20172218	new ST	2017	2017	Carriage / skin	adulte/non NICU patient	France	ERS18117063	PRJEB72027	this study	removed from final tree, too divergent
ST20220882	close ST1	2022	2022	Carriage / rectal	NICU patient	France	ERS18117246	PRJEB72027	this study
ST20171565	ST69	2017	2017	Infection (blood)	NICU patient	France	ERS18117040	PRJEB72027	this study
ST20171566	ST69	2017	2017	Infection (blood)	NICU patient	France	ERS18117041	PRJEB72027	this study
ST20171567	ST3	2017	2017	Infection (blood)	NICU patient	France	ERS18117042	PRJEB72027	this study
ST20170904	ST8	2017	2017	Infection (blood)	adulte/non NICU patient	France	ERS18117033	PRJEB72027	this study
ST20171243	ST3	2016	2017	Infection (blood)	adulte/non NICU patient	France	ERS18117034	PRJEB72027	this study
ST20171244	ST1	2016	2017	Infection (blood)	adulte/non NICU patient	France	ERS18117035	PRJEB72027	this study
ST20171355	ST1	2017	2017	Infection (blood)	adulte/non NICU patient	France	ERS18117038	PRJEB72027	this study
ST20171755	close ST3	2016	2017	Infection (blood)	NICU patient	France	ERS18117047	PRJEB72027	this study
ST20171756	close ST3	2016	2017	Infection (blood)	NICU patient	France	ERS18117048	PRJEB72027	this study
ST20171568	ST1	2016	2017	Infection (blood)	adulte/non NICU patient	France	ERS18117043	PRJEB72027	this study
ST20171570	ST1	2016	2017	Infection (blood)	adulte/non NICU patient	France	ERS18117045	PRJEB72027	this study
ST20172214	ST1	2015	2017	Infection (blood)	NICU patient	France	ERS18117059	PRJEB72027	this study
ST20172219	ST1	2017	2017	Infection (blood)	NICU patient	France	ERS18117064	PRJEB72027	this study
ST20172221	ST1	2017	2017	Infection (blood)	NICU patient	France	ERS18117065	PRJEB72027	this study
ST20172222	ST1	2017	2017	Infection (blood)	NICU patient	France	ERS18117066	PRJEB72027	this study
ST20172223	ST1	2017	2017	Infection (blood)	NICU patient	France	ERS18117067	PRJEB72027	this study
ST20171571	ST69	2016	2017	Infection (blood)	adulte/non NICU patient	France	ERS18117046	PRJEB72027	this study
ST20172224	ST1	2017	2017	Infection (blood)	NICU patient	France	ERS18117068	PRJEB72027	this study
ST20172213	ST42	2015	2017	Infection (blood)	NICU patient	France	ERS18117058	PRJEB72027	this study
ST20172231	ST1	2017	2017	Carriage / skin	NICU patient	France	ERS18117074	PRJEB72027	this study
ST20172215	ST2	2015	2017	Infection (blood)	NICU patient	France	ERS18117060	PRJEB72027	this study
ST20172233	ST1	2017	2017	Carriage / skin	NICU patient	France	ERS18117076	PRJEB72027	this study
ST20171760	ST65	2017	2017	Infection (blood)	adulte/non NICU patient	France	ERS18117052	PRJEB72027	this study
ST20172234	ST1	2017	2017	Carriage / skin	NICU patient	France	ERS18117077	PRJEB72027	this study
ST20172236	ST1	2017	2017	Material (catheter)	NICU patient	France	ERS18117079	PRJEB72027	this study
ST20172237	ST1	2017	2017	Infection (blood)	NICU patient	France	ERS18117080	PRJEB72027	this study
ST20172050	ST1	2017	2017	Infection (blood)	adulte/non NICU patient	France	ERS18117056	PRJEB72027	this study
ST20181621	ST1	2018	2018	Infection (blood)	adulte/non NICU patient	France	ERS18117090	PRJEB72027	this study
ST20181913	ST1	2018	2018	Infection (blood)	adulte/non NICU patient	France	ERS18117091	PRJEB72027	this study
ST20172225	ST69	2017	2017	Infection (blood)	NICU patient	France	ERS18117069	PRJEB72027	this study
ST20172226	ST42	2017	2017	Infection (urine)	NICU patient	France	ERS18117070	PRJEB72027	this study
ST20172228	ST42	2017	2017	Carriage / eyes	NICU patient	France	ERS18117071	PRJEB72027	this study
ST20172229	ST29	2017	2017	Infection (blood)	NICU patient	France	ERS18117072	PRJEB72027	this study
ST20172230	ST42	2017	2017	Carriage / eyes	NICU patient	France	ERS18117073	PRJEB72027	this study
ST20192494	ST1	2019	2019	Infection (blood)	adulte/non NICU patient	France	ERS18117102	PRJEB72027	this study
ST20172232	ST69	2017	2017	Carriage / skin	NICU patient	France	ERS18117075	PRJEB72027	this study
ST20210383	ST1	2020	2021	Infection (blood)	NICU patient	France	ERS18117125	PRJEB72027	this study
ST20211440	ST1	2021	2021	Infection (blood)	NICU patient	France	ERS18117141	PRJEB72027	this study
ST20172235	ST29	2017	2017	Carriage / skin	NICU patient	France	ERS18117078	PRJEB72027	this study
ST20211442	ST1	2021	2021	Infection (blood)	NICU patient	France	ERS18117142	PRJEB72027	this study
ST20211478	ST1	2019	2021	Infection (blood)	NICU patient	France	ERS18117170	PRJEB72027	this study
ST20211479	ST1	2020	2021	Infection (blood)	NICU patient	France	ERS18117171	PRJEB72027	this study
ST20211481	ST1	2020	2021	Infection (blood)	NICU patient	France	ERS18117172	PRJEB72027	this study
ST20180564	close ST69	2018	2018	Infection (blood)	NICU patient	France	ERS18117083	PRJEB72027	this study
ST20180567	ST3	2018	2018	Infection (blood)	NICU patient	France	ERS18117084	PRJEB72027	this study
ST20180571	ST69	2018	2018	Infection (blood)	NICU patient	France	ERS18117085	PRJEB72027	this study
ST20181031	ST42	2018	2018	Infection (blood)	NICU patient	France	ERS18117086	PRJEB72027	this study
ST20172216	ST69	2017	2017	Infection (blood)	adulte/non NICU patient	France	ERS18117061	PRJEB72027	this study
ST20211482	ST1	2020	2021	Infection (blood)	NICU patient	France	ERS18117173	PRJEB72027	this study
ST20211486	ST1	2020	2021	Infection (blood)	NICU patient	France	ERS18117177	PRJEB72027	this study
ST20172480	ST69	2017	2017	Infection (blood)	adulte/non NICU patient	France	ERS18117082	PRJEB72027	this study
ST20181284	ST65	2018	2018	Infection (blood)	adulte/non NICU patient	France	ERS18117087	PRJEB72027	this study
ST20211693	ST1	2021	2021	Infection (blood)	adulte/non NICU patient	France	ERS18117178	PRJEB72027	this study
ST20220887	ST1	2022	2022	Carriage / skin	NICU patient	France	ERS18117251	PRJEB72027	this study
ST20220888	ST1	2022	2022	Carriage / skin	NICU patient	France	ERS18117252	PRJEB72027	this study
ST20221042	ST1	2022	2022	Infection (blood)	NICU patient	France	ERS18117282	PRJEB72027	this study
ST20221715	ST1	2022	2022	Infection (blood)	NICU patient	France	ERS18117305	PRJEB72027	this study
ST20182255	ST3	2018	2018	Infection (blood)	adulte/non NICU patient	France	ERS18117093	PRJEB72027	this study
ST20221853	ST1	2022	2022	Infection (blood)	NICU patient	France	ERS18117332	PRJEB72027	this study
ST20190306	ST69	2019	2019	Infection (blood)	adulte/non NICU patient	France	ERS18117095	PRJEB72027	this study
ST20222372	ST1	2022	2022	Infection (blood)	NICU patient	France	ERS18117366	PRJEB72027	this study
ST20190471	ST56	2019	2019	Infection (blood)	adulte/non NICU patient	France	ERS18117097	PRJEB72027	this study
ST20222106	ST1	2022	2022	Infection (Bone and Joint Infection)	adulte/non NICU patient	France	ERS18117341	PRJEB72027	this study
ST20230071	ST1	2022	2023	Infection (blood)	NICU patient	France	ERS18117441	PRJEB72027	this study
ST20170012	ST25	2016	2017	Infection (blood)	adulte/non NICU patient	France	ERS18117031	PRJEB72027	this study
ST20171757	ST25	2017	2017	Infection (blood)	NICU patient	France	ERS18117049	PRJEB72027	this study
ST20171536	ST25	2017	2017	Infection (blood)	adulte/non NICU patient	France	ERS18117039	PRJEB72027	this study
ST20200076	ST65	2020	2020	Infection (blood)	adulte/non NICU patient	France	ERS18117104	PRJEB72027	this study
ST20200448	ST29	2020	2020	Infection (blood)	adulte/non NICU patient	France	ERS18117105	PRJEB72027	this study
ST20171569	ST25	2017	2017	Infection (blood)	adulte/non NICU patient	France	ERS18117044	PRJEB72027	this study
ST20171772	ST25	2017	2017	Infection (blood)	NICU patient	France	ERS18117053	PRJEB72027	this study
ST20201958	ST42	2019	2020	Infection (blood)	adulte/non NICU patient	France	ERS18117109	PRJEB72027	this study
ST20201959	ST29	2019	2020	Infection (blood)	adulte/non NICU patient	France	ERS18117110	PRJEB72027	this study
ST20171843	ST25	2017	2017	Infection (blood)	NICU patient	France	ERS18117054	PRJEB72027	this study
ST20202190	ST9	2020	2020	Infection (blood)	adulte/non NICU patient	France	ERS18117112	PRJEB72027	this study
ST20210362	ST52	2021	2021	Infection (blood)	adulte/non NICU patient	France	ERS18117115	PRJEB72027	this study
ST20210374	ST42	2021	2021	Infection (blood)	NICU patient	France	ERS18117116	PRJEB72027	this study
ST20210375	ST42	2019	2021	Infection (blood)	NICU patient	France	ERS18117117	PRJEB72027	this study
ST20210376	ST42	2019	2021	Infection (blood)	NICU patient	France	ERS18117118	PRJEB72027	this study
ST20210377	ST42	2020	2021	Infection (blood)	NICU patient	France	ERS18117119	PRJEB72027	this study
ST20210378	ST29	2021	2021	Infection (blood)	NICU patient	France	ERS18117120	PRJEB72027	this study
ST20210379	ST29	2021	2021	Infection (blood)	NICU patient	France	ERS18117121	PRJEB72027	this study
ST20171758	ST25	2016	2017	Infection (blood)	adulte/non NICU patient	France	ERS18117050	PRJEB72027	this study
ST20171759	ST25	2017	2017	Infection (blood)	adulte/non NICU patient	France	ERS18117051	PRJEB72027	this study
ST20210382	ST42	2019	2021	Infection (blood)	NICU patient	France	ERS18117124	PRJEB72027	this study
ST20172006	ST25	2017	2017	Infection (blood)	adulte/non NICU patient	France	ERS18117055	PRJEB72027	this study
ST20211306	ST29	2021	2021	Infection (blood)	NICU patient	France	ERS18117126	PRJEB72027	this study
ST20211307	ST29	2021	2021	Infection (blood)	NICU patient	France	ERS18117127	PRJEB72027	this study
ST20211308	ST29	2021	2021	Infection (blood)	NICU patient	France	ERS18117128	PRJEB72027	this study
ST20211309	ST29	2021	2021	Infection (blood)	NICU patient	France	ERS18117129	PRJEB72027	this study
ST20172116	ST25	2017	2017	Infection (blood)	adulte/non NICU patient	France	ERS18117057	PRJEB72027	this study
ST20172217	ST25	2017	2017	Infection (blood)	adulte/non NICU patient	France	ERS18117062	PRJEB72027	this study
ST20172324	ST25	2017	2017	Infection (blood)	adulte/non NICU patient	France	ERS18117081	PRJEB72027	this study
ST20181557	ST25	2018	2018	Infection (blood)	adulte/non NICU patient	France	ERS18117088	PRJEB72027	this study
ST20181606	ST25	2018	2018	Infection (blood)	adulte/non NICU patient	France	ERS18117089	PRJEB72027	this study
ST20182254	ST25	2018	2018	Infection (blood)	adulte/non NICU patient	France	ERS18117092	PRJEB72027	this study
ST20183022	ST25	2018	2018	Infection (blood)	adulte/non NICU patient	France	ERS18117094	PRJEB72027	this study
ST20190444	ST25	2019	2019	Infection (blood)	adulte/non NICU patient	France	ERS18117096	PRJEB72027	this study
ST20190889	ST25	2019	2019	Infection (blood)	adulte/non NICU patient	France	ERS18117098	PRJEB72027	this study
ST20211426	ST29	2021	2021	Infection (blood)	adulte/non NICU patient	France	ERS18117139	PRJEB72027	this study
ST20211439	ST29	2021	2021	Infection (blood)	NICU patient	France	ERS18117140	PRJEB72027	this study
ST20191771	ST25	2019	2019	Infection (blood)	adulte/non NICU patient	France	ERS18117099	PRJEB72027	this study
ST20191952	ST25	2019	2019	Infection (blood)	adulte/non NICU patient	France	ERS18117100	PRJEB72027	this study
ST20211443	ST29	2021	2021	Infection (blood)	NICU patient	France	ERS18117143	PRJEB72027	this study
ST20211445	ST29	2021	2021	Infection (blood)	NICU patient	France	ERS18117144	PRJEB72027	this study
ST20211446	ST29	2021	2021	Infection (blood)	NICU patient	France	ERS18117145	PRJEB72027	this study
ST20211447	ST29	2021	2021	Infection (blood)	NICU patient	France	ERS18117146	PRJEB72027	this study
ST20211450	ST29	2021	2021	Infection (blood)	NICU patient	France	ERS18117147	PRJEB72027	this study
ST20211452	ST29	2021	2021	Infection (blood)	NICU patient	France	ERS18117148	PRJEB72027	this study
ST20211453	ST29	2021	2021	Infection (blood)	NICU patient	France	ERS18117149	PRJEB72027	this study
ST20211454	ST29	2021	2021	Infection (blood)	NICU patient	France	ERS18117150	PRJEB72027	this study
ST20211455	ST29	2021	2021	Infection (blood)	NICU patient	France	ERS18117151	PRJEB72027	this study
ST20211456	ST29	2021	2021	Infection (blood)	NICU patient	France	ERS18117152	PRJEB72027	this study
ST20211457	ST29	2021	2021	Infection (blood)	NICU patient	France	ERS18117153	PRJEB72027	this study
ST20192376	ST25	2019	2019	Infection (blood)	adulte/non NICU patient	France	ERS18117101	PRJEB72027	this study
ST20211459	ST29	2021	2021	Infection (blood)	adulte/non NICU patient	France	ERS18117155	PRJEB72027	this study
ST20211460	ST29	2021	2021	Infection (blood)	adulte/non NICU patient	France	ERS18117156	PRJEB72027	this study
ST20211462	ST29	2021	2021	Infection (blood)	adulte/non NICU patient	France	ERS18117157	PRJEB72027	this study
ST20201875	ST25	2020	2020	Infection (blood)	adulte/non NICU patient	France	ERS18117107	PRJEB72027	this study
ST20211464	ST29	2021	2021	Infection (blood)	adulte/non NICU patient	France	ERS18117159	PRJEB72027	this study
ST20211465	ST3	2021	2021	Infection (blood)	adulte/non NICU patient	France	ERS18117160	PRJEB72027	this study
ST20211466	ST29	2021	2021	Infection (blood)	adulte/non NICU patient	France	ERS18117161	PRJEB72027	this study
ST20201944	ST25	2019	2020	Infection (blood)	adulte/non NICU patient	France	ERS18117108	PRJEB72027	this study
ST20211469	ST29	2021	2021	Infection (blood)	adulte/non NICU patient	France	ERS18117163	PRJEB72027	this study
ST20201960	ST25	2019	2020	Infection (blood)	adulte/non NICU patient	France	ERS18117111	PRJEB72027	this study
ST20211472	ST29	2021	2021	Infection (blood)	adulte/non NICU patient	France	ERS18117165	PRJEB72027	this study
ST20211473	ST29	2021	2021	Infection (blood)	adulte/non NICU patient	France	ERS18117166	PRJEB72027	this study
ST20211474	ST29	2021	2021	Infection (blood)	adulte/non NICU patient	France	ERS18117167	PRJEB72027	this study
ST20211476	ST29	2021	2021	Infection (blood)	adulte/non NICU patient	France	ERS18117168	PRJEB72027	this study
ST20210380	ST25	2021	2021	Infection (blood)	NICU patient	France	ERS18117122	PRJEB72027	this study
ST20210381	ST25	2021	2021	Infection (blood)	NICU patient	France	ERS18117123	PRJEB72027	this study
ST20211356	ST25	2021	2021	Infection (blood)	NICU patient	France	ERS18117130	PRJEB72027	this study
ST20211357	ST25	2021	2021	Infection (blood)	NICU patient	France	ERS18117131	PRJEB72027	this study
ST20211359	ST25	2021	2021	Infection (blood)	NICU patient	France	ERS18117132	PRJEB72027	this study
ST20211483	ST29	2020	2021	Infection (blood)	NICU patient	France	ERS18117174	PRJEB72027	this study
ST20211484	ST29	2020	2021	Infection (blood)	NICU patient	France	ERS18117175	PRJEB72027	this study
ST20211485	ST29	2020	2021	Infection (blood)	NICU patient	France	ERS18117176	PRJEB72027	this study
ST20211360	ST25	2021	2021	Infection (blood)	NICU patient	France	ERS18117133	PRJEB72027	this study
ST20211361	ST25	2021	2021	Infection (blood)	NICU patient	France	ERS18117134	PRJEB72027	this study
ST20211954	ST29	2021	2021	Infection (blood)	NICU patient	France	ERS18117179	PRJEB72027	this study
ST20211363	ST25	2021	2021	Infection (blood)	NICU patient	France	ERS18117135	PRJEB72027	this study
ST20211956	ST29	2021	2021	Infection (blood)	NICU patient	France	ERS18117181	PRJEB72027	this study
ST20211957	ST29	2021	2021	Infection (blood)	NICU patient	France	ERS18117182	PRJEB72027	this study
ST20211958	ST29	2021	2021	Infection (blood)	NICU patient	France	ERS18117183	PRJEB72027	this study
ST20211959	ST29	2021	2021	Abces	NICU patient	France	ERS18117184	PRJEB72027	this study
ST20211960	ST29	2021	2021	Infection (blood)	NICU patient	France	ERS18117185	PRJEB72027	this study
ST20211961	ST29	2021	2021	Infection (blood)	NICU patient	France	ERS18117186	PRJEB72027	this study
ST20211962	ST29	2021	2021	Abces	NICU patient	France	ERS18117187	PRJEB72027	this study
ST20220609	ST29	2021	2022	Material (catheter)	NICU patient	France	ERS18117188	PRJEB72027	this study
ST20220610	ST29	2021	2022	Infection (respiratory)	NICU patient	France	ERS18117189	PRJEB72027	this study
ST20211364	ST25	2021	2021	Infection (blood)	adulte/non NICU patient	France	ERS18117136	PRJEB72027	this study
ST20211366	ST25	2021	2021	Infection (blood)	adulte/non NICU patient	France	ERS18117137	PRJEB72027	this study
ST20220614	ST29	2021	2022	Infection (blood)	NICU patient	France	ERS18117192	PRJEB72027	this study
ST20220615	ST29	2021	2022	Material (catheter)	NICU patient	France	ERS18117193	PRJEB72027	this study
ST20220617	ST29	2021	2022	Infection (blood)	NICU patient	France	ERS18117194	PRJEB72027	this study
ST20220618	ST29	2021	2022	Infection (blood)	NICU patient	France	ERS18117195	PRJEB72027	this study
ST20220619	ST29	2021	2022	Material (catheter)	NICU patient	France	ERS18117196	PRJEB72027	this study
ST20220621	ST54	2021	2022	Infection (blood)	NICU patient	France	ERS18117197	PRJEB72027	this study
ST20220622	ST29	2021	2022	Infection (respiratory)	NICU patient	France	ERS18117198	PRJEB72027	this study
ST20220623	ST29	2021	2022	Infection (urine)	NICU patient	France	ERS18117199	PRJEB72027	this study
ST20220624	ST29	2021	2022	Material (catheter)	NICU patient	France	ERS18117200	PRJEB72027	this study
ST20220625	ST29	2021	2022	Material (catheter)	NICU patient	France	ERS18117201	PRJEB72027	this study
ST20220626	ST29	2021	2022	Infection (respiratory)	NICU patient	France	ERS18117202	PRJEB72027	this study
ST20220629	ST29	2021	2022	Infection (respiratory)	NICU patient	France	ERS18117203	PRJEB72027	this study
ST20220630	ST29	2021	2022	Material (catheter)	NICU patient	France	ERS18117204	PRJEB72027	this study
ST20220631	ST29	2021	2022	Infection (Peritoneal liquid)	NICU patient	France	ERS18117205	PRJEB72027	this study
ST20220632	ST29	2021	2022	Material (catheter)	NICU patient	France	ERS18117206	PRJEB72027	this study
ST20220633	ST29	2021	2022	Infection (blood)	NICU patient	France	ERS18117207	PRJEB72027	this study
ST20220634	ST29	2022	2022	Infection (blood)	NICU patient	France	ERS18117208	PRJEB72027	this study
ST20220636	ST29	2022	2022	Carriage / skin	NICU patient	France	ERS18117209	PRJEB72027	this study
ST20220637	ST29	2022	2022	Infection (blood)	NICU patient	France	ERS18117210	PRJEB72027	this study
ST20220638	ST29	2022	2022	Infection (respiratory)	NICU patient	France	ERS18117211	PRJEB72027	this study
ST20220639	ST29	2022	2022	Infection (respiratory)	NICU patient	France	ERS18117212	PRJEB72027	this study
ST20220640	ST29	2022	2022	Infection (respiratory)	NICU patient	France	ERS18117213	PRJEB72027	this study
ST20220641	ST29	2022	2022	Infection (respiratory)	NICU patient	France	ERS18117214	PRJEB72027	this study
ST20220643	ST56	2022	2022	Infection (blood)	adulte/non NICU patient	France	ERS18117216	PRJEB72027	this study
ST20220645	ST29	2022	2022	Infection (blood)	adulte/non NICU patient	France	ERS18117218	PRJEB72027	this study
ST20211425	ST25	2021	2021	Infection (blood)	adulte/non NICU patient	France	ERS18117138	PRJEB72027	this study
ST20211458	ST25	2021	2021	Infection (blood)	adulte/non NICU patient	France	ERS18117154	PRJEB72027	this study
ST20220646	ST29	2022	2022	environment (incubator)	NICU environment	France	ERS18117219	PRJEB72027	this study
ST20220647	ST29	2022	2022	environment (incubator)	NICU environment	France	ERS18117220	PRJEB72027	this study
ST20220648	ST29	2022	2022	environment (incubator)	NICU environment	France	ERS18117221	PRJEB72027	this study
ST20220649	ST29	2022	2022	environment (incubator)	NICU environment	France	ERS18117222	PRJEB72027	this study
ST20220650	ST29	2022	2022	environment (incubator)	NICU environment	France	ERS18117223	PRJEB72027	this study
ST20220651	ST29	2022	2022	environment (incubator)	NICU environment	France	ERS18117224	PRJEB72027	this study
ST20220652	ST29	2022	2022	environment (incubator)	NICU environment	France	ERS18117225	PRJEB72027	this study
ST20220653	ST29	2022	2022	environment (incubator)	NICU environment	France	ERS18117226	PRJEB72027	this study
ST20220659	ST29	2022	2022	Infection (blood)	NICU patient	France	ERS18117227	PRJEB72027	this study
ST20220661	ST29	2022	2022	Infection (blood)	NICU patient	France	ERS18117228	PRJEB72027	this study
ST20220662	ST29	2022	2022	Infection (blood)	NICU patient	France	ERS18117229	PRJEB72027	this study
ST20220939	ST29	2022	2022	Infection (blood)	adulte/non NICU patient	France	ERS18117270	PRJEB72027	this study
ST20220940	ST52	2022	2022	Infection (blood)	adulte/non NICU patient	France	ERS18117271	PRJEB72027	this study
ST20220835	ST29	2022	2022	environment (incubator)	NICU environment	France	ERS18117232	PRJEB72027	this study
ST20220836	ST29	2022	2022	environment (incubator's mattress)	NICU environment	France	ERS18117233	PRJEB72027	this study
ST20220838	ST29	2022	2022	environment (incubator's sheet)	NICU environment	France	ERS18117234	PRJEB72027	this study
ST20220871	ST29	2021	2022	Infection (blood)	NICU patient	France	ERS18117235	PRJEB72027	this study
ST20220872	ST29	2022	2022	Infection (blood)	NICU patient	France	ERS18117236	PRJEB72027	this study
ST20220873	ST29	2022	2022	Infection (blood)	NICU patient	France	ERS18117237	PRJEB72027	this study
ST20220874	ST29	2022	2022	Infection (blood)	NICU patient	France	ERS18117238	PRJEB72027	this study
ST20220875	ST29	2022	2022	Infection (blood)	NICU patient	France	ERS18117239	PRJEB72027	this study
ST20220876	ST29	2022	2022	Infection (blood)	NICU patient	France	ERS18117240	PRJEB72027	this study
ST20220877	ST29	2022	2022	Infection (blood)	NICU patient	France	ERS18117241	PRJEB72027	this study
ST20220878	ST29	2022	2022	Infection (blood)	NICU patient	France	ERS18117242	PRJEB72027	this study
ST20220879	ST29	2022	2022	Infection (blood)	NICU patient	France	ERS18117243	PRJEB72027	this study
ST20220880	ST29	2022	2022	Infection (blood)	NICU patient	France	ERS18117244	PRJEB72027	this study
ST20220881	ST29	2022	2022	Infection (blood)	NICU patient	France	ERS18117245	PRJEB72027	this study
ST20211463	ST25	2021	2021	Infection (blood)	adulte/non NICU patient	France	ERS18117158	PRJEB72027	this study
ST20220883	ST29	2022	2022	Carriage / skin	NICU patient	France	ERS18117247	PRJEB72027	this study
ST20220884	ST29	2022	2022	Carriage / skin	NICU patient	France	ERS18117248	PRJEB72027	this study
ST20220885	ST29	2022	2022	Carriage / skin	NICU patient	France	ERS18117249	PRJEB72027	this study
ST20220886	ST49	2022	2022	Carriage / skin	NICU patient	France	ERS18117250	PRJEB72027	this study
ST20211467	ST25	2021	2021	Infection (blood)	adulte/non NICU patient	France	ERS18117162	PRJEB72027	this study
ST20211471	ST25	2021	2021	Infection (blood)	adulte/non NICU patient	France	ERS18117164	PRJEB72027	this study
ST20220889	ST29	2022	2022	Carriage / skin	NICU patient	France	ERS18117253	PRJEB72027	this study
ST20220890	ST56	2022	2022	Infection (blood)	NICU patient	France	ERS18117254	PRJEB72027	this study
ST20220891	ST29	2022	2022	Infection (blood)	NICU patient	France	ERS18117255	PRJEB72027	this study
ST20220892	ST29	2022	2022	Infection (blood)	NICU patient	France	ERS18117256	PRJEB72027	this study
ST20220893	ST29	2022	2022	Infection (blood)	NICU patient	France	ERS18117257	PRJEB72027	this study
ST20220894	ST29	2022	2022	Infection (blood)	NICU patient	France	ERS18117258	PRJEB72027	this study
ST20220895	ST29	2022	2022	Infection (blood)	NICU patient	France	ERS18117259	PRJEB72027	this study
ST20220896	ST29	2022	2022	Infection (blood)	NICU patient	France	ERS18117260	PRJEB72027	this study
ST20220897	ST29	2022	2022	Infection (blood)	NICU patient	France	ERS18117261	PRJEB72027	this study
ST20220898	ST29	2022	2022	Infection (blood)	NICU patient	France	ERS18117262	PRJEB72027	this study
ST20211477	ST25	2021	2021	Infection (blood)	adulte/non NICU patient	France	ERS18117169	PRJEB72027	this study
ST20211955	ST25	2021	2021	Other infection	NICU patient	France	ERS18117180	PRJEB72027	this study
ST20220901	ST29	2022	2022	environment (incubator)	NICU environment	France	ERS18117265	PRJEB72027	this study
ST20220611	ST25	2021	2022	Material (catheter)	NICU patient	France	ERS18117190	PRJEB72027	this study
ST20220612	ST25	2021	2022	Infection (respiratory)	NICU patient	France	ERS18117191	PRJEB72027	this study
ST20220779	ST25	2022	2022	Infection (blood)	adulte/non NICU patient	France	ERS18117230	PRJEB72027	this study
ST20220905	close ST26	2022	2022	environment (cart)	NICU environment	France	ERS18117269	PRJEB72027	this study
ST20220780	ST25	2022	2022	Infection (blood)	adulte/non NICU patient	France	ERS18117231	PRJEB72027	this study
ST20220945	ST52	2022	2022	Infection (blood)	adulte/non NICU patient	France	ERS18117276	PRJEB72027	this study
ST20220946	new ST	2022	2022	Infection (blood)	adulte/non NICU patient	France	ERS18117277	PRJEB72027	this study	removed from final tree, too divergent
ST20220947	new ST	2022	2022	Infection (blood)	adulte/non NICU patient	France	ERS18117278	PRJEB72027	this study	removed from final tree, too divergent
ST20220899	ST25	2022	2022	Infection (blood)	NICU patient	France	ERS18117263	PRJEB72027	this study
ST20221041	ST52	2022	2022	Infection (blood)	adulte/non NICU patient	France	ERS18117281	PRJEB72027	this study
ST20222369	ST29	2021	2022	Infection (blood)	adulte/non NICU patient	France	ERS18117363	PRJEB72027	this study
ST20220900	ST25	2022	2022	environment (incubator)	NICU environment	France	ERS18117264	PRJEB72027	this study
ST20220902	ST25	2022	2022	environment (incubator)	NICU environment	France	ERS18117266	PRJEB72027	this study
ST20222441	ST29	2022	2022	Infection (blood)	adulte/non NICU patient	France	ERS18117380	PRJEB72027	this study
ST20221040	ST29	2022	2022	Infection (blood)	NICU patient	France	ERS18117280	PRJEB72027	this study
ST20220903	ST25	2022	2022	environment (drawer)	NICU environment	France	ERS18117267	PRJEB72027	this study
ST20220904	ST25	2022	2022	environment (incubator)	NICU environment	France	ERS18117268	PRJEB72027	this study
ST20221043	ST29	2022	2022	Infection (blood)	NICU patient	France	ERS18117283	PRJEB72027	this study
ST20221044	ST29	2022	2022	Infection (blood)	NICU patient	France	ERS18117284	PRJEB72027	this study
ST20221045	ST29	2022	2022	Infection (blood)	NICU patient	France	ERS18117285	PRJEB72027	this study
ST20221146	ST29	2022	2022	Infection (blood)	NICU patient	France	ERS18117286	PRJEB72027	this study
ST20221147	ST29	2022	2022	Infection (blood)	NICU patient	France	ERS18117287	PRJEB72027	this study
ST20221148	ST29	2022	2022	Infection (blood)	NICU patient	France	ERS18117288	PRJEB72027	this study
ST20221149	ST29	2022	2022	Infection (blood)	NICU patient	France	ERS18117289	PRJEB72027	this study
ST20221317	ST29	2022	2022	Infection (blood)	NICU patient	France	ERS18117290	PRJEB72027	this study
ST20221318	ST29	2022	2022	Infection (blood)	NICU patient	France	ERS18117291	PRJEB72027	this study
ST20221577	ST29	2022	2022	Infection (blood)	NICU patient	France	ERS18117292	PRJEB72027	this study
ST20221648	ST29	2022	2022	Infection (blood)	NICU patient	France	ERS18117293	PRJEB72027	this study
ST20221649	ST29	2022	2022	Infection (blood)	NICU patient	France	ERS18117294	PRJEB72027	this study
ST20221650	ST29	2022	2022	Infection (blood)	NICU patient	France	ERS18117295	PRJEB72027	this study
ST20221651	ST29	2022	2022	Infection (blood)	NICU patient	France	ERS18117296	PRJEB72027	this study
ST20221659	ST29	2022	2022	Infection (blood)	NICU patient	France	ERS18117297	PRJEB72027	this study
ST20221672	ST29	2022	2022	Infection (respiratory)	NICU patient	France	ERS18117298	PRJEB72027	this study
ST20221709	ST29	2021	2022	Infection (blood)	NICU patient	France	ERS18117299	PRJEB72027	this study
ST20221710	ST29	2021	2022	Infection (blood)	NICU patient	France	ERS18117300	PRJEB72027	this study
ST20221711	ST29	2021	2022	Infection (blood)	NICU patient	France	ERS18117301	PRJEB72027	this study
ST20221712	ST29	2021	2022	Infection (blood)	NICU patient	France	ERS18117302	PRJEB72027	this study
ST20221713	ST29	2021	2022	Infection (blood)	NICU patient	France	ERS18117303	PRJEB72027	this study
ST20221714	ST40	2022	2022	Infection (blood)	NICU patient	France	ERS18117304	PRJEB72027	this study
ST20220941	ST25	2022	2022	Infection (blood)	adulte/non NICU patient	France	ERS18117272	PRJEB72027	this study
ST20221716	ST29	2022	2022	Infection (blood)	NICU patient	France	ERS18117306	PRJEB72027	this study
ST20221717	ST29	2022	2022	Infection (blood)	NICU patient	France	ERS18117307	PRJEB72027	this study
ST20221718	ST29	2022	2022	Infection (blood)	NICU patient	France	ERS18117308	PRJEB72027	this study
ST20221719	ST29	2022	2022	Infection (blood)	NICU patient	France	ERS18117309	PRJEB72027	this study
ST20221745	ST29	2021	2022	Infection (blood)	NICU patient	France	ERS18117310	PRJEB72027	this study
ST20221746	ST29	2022	2022	Infection (blood)	NICU patient	France	ERS18117311	PRJEB72027	this study
ST20221747	ST29	2022	2022	Infection (blood)	NICU patient	France	ERS18117312	PRJEB72027	this study
ST20221748	ST29	2022	2022	Infection (blood)	NICU patient	France	ERS18117313	PRJEB72027	this study
ST20221749	ST29	2022	2022	Infection (blood)	NICU patient	France	ERS18117314	PRJEB72027	this study
ST20221756	ST40	2022	2022	Infection (blood)	NICU patient	France	ERS18117315	PRJEB72027	this study
ST20221757	ST29	2022	2022	Infection (blood)	NICU patient	France	ERS18117316	PRJEB72027	this study
ST20221758	ST29	2022	2022	Infection (blood)	NICU patient	France	ERS18117317	PRJEB72027	this study
ST20221759	ST29	2022	2022	Infection (blood)	NICU patient	France	ERS18117318	PRJEB72027	this study
ST20221760	ST29	2022	2022	Infection (blood)	NICU patient	France	ERS18117319	PRJEB72027	this study
ST20221825	ST29	2022	2022	Infection (blood)	NICU patient	France	ERS18117320	PRJEB72027	this study
ST20221838	ST29	2022	2022	Infection (blood)	NICU patient	France	ERS18117321	PRJEB72027	this study
ST20221839	ST29	2022	2022	Infection (blood)	NICU patient	France	ERS18117322	PRJEB72027	this study
ST20221840	ST29	2022	2022	Infection (blood)	NICU patient	France	ERS18117323	PRJEB72027	this study
ST20221841	ST29	2022	2022	Infection (blood)	NICU patient	France	ERS18117324	PRJEB72027	this study
ST20221842	ST29	2022	2022	Infection (blood)	NICU patient	France	ERS18117325	PRJEB72027	this study
ST20221843	ST29	2022	2022	Infection (blood)	NICU patient	France	ERS18117326	PRJEB72027	this study
ST20221844	ST29	2022	2022	Infection (blood)	NICU patient	France	ERS18117327	PRJEB72027	this study
ST20221845	ST29	2022	2022	Infection (blood)	NICU patient	France	ERS18117328	PRJEB72027	this study
ST20221846	ST29	2022	2022	Infection (blood)	NICU patient	France	ERS18117329	PRJEB72027	this study
ST20221847	ST29	2022	2022	Infection (blood)	NICU patient	France	ERS18117330	PRJEB72027	this study
ST20221851	ST29	2022	2022	Infection (blood)	NICU patient	France	ERS18117331	PRJEB72027	this study
ST20221039	ST25	2022	2022	Infection (blood)	adulte/non NICU patient	France	ERS18117279	PRJEB72027	this study
ST20221854	ST29	2022	2022	Material (catheter)	NICU patient	France	ERS18117333	PRJEB72027	this study
ST20221855	ST29	2022	2022	Infection (blood)	NICU patient	France	ERS18117334	PRJEB72027	this study
ST20221857	ST29	2022	2022	Infection (blood)	NICU patient	France	ERS18117335	PRJEB72027	this study
ST20221859	ST29	2022	2022	Infection (blood)	NICU patient	France	ERS18117336	PRJEB72027	this study
ST20221891	ST29	2022	2022	Infection (respiratory)	NICU patient	France	ERS18117337	PRJEB72027	this study
ST20221968	ST29	2022	2022	Infection (blood)	NICU patient	France	ERS18117338	PRJEB72027	this study
ST20221969	ST29	2022	2022	Infection (blood)	NICU patient	France	ERS18117339	PRJEB72027	this study
ST20222002	ST29	2022	2022	Material (catheter)	NICU patient	France	ERS18117340	PRJEB72027	this study
ST20222370	ST25	2021	2022	Infection (blood)	adulte/non NICU patient	France	ERS18117364	PRJEB72027	this study
ST20222193	ST3	2021	2022	Infection (blood)	NICU patient	France	ERS18117342	PRJEB72027	this study
ST20222194	ST3	2021	2022	Infection (blood)	NICU patient	France	ERS18117343	PRJEB72027	this study
ST20222195	ST3	2021	2022	Infection (blood)	NICU patient	France	ERS18117344	PRJEB72027	this study
ST20222196	ST29	2021	2022	Infection (blood)	NICU patient	France	ERS18117345	PRJEB72027	this study
ST20222197	ST52	2021	2022	Infection (blood)	NICU patient	France	ERS18117346	PRJEB72027	this study
ST20222198	new ST	2021	2022	Infection (blood)	NICU patient	France	ERS18117347	PRJEB72027	this study
ST20222199	ST49	2021	2022	Infection (blood)	NICU patient	France	ERS18117348	PRJEB72027	this study
ST20222371	ST25	2021	2022	Infection (blood)	adulte/non NICU patient	France	ERS18117365	PRJEB72027	this study
ST20222201	ST29	2021	2022	Infection (blood)	NICU patient	France	ERS18117350	PRJEB72027	this study
ST20222202	ST29	2021	2022	Infection (blood)	NICU patient	France	ERS18117351	PRJEB72027	this study
ST20222203	ST29	2021	2022	Infection (blood)	NICU patient	France	ERS18117352	PRJEB72027	this study
ST20222204	ST29	2021	2022	Infection (respiratory)	NICU patient	France	ERS18117353	PRJEB72027	this study
ST20222205	ST29	2022	2022	Infection (blood)	NICU patient	France	ERS18117354	PRJEB72027	this study
ST20222206	ST29	2022	2022	Infection (blood)	NICU patient	France	ERS18117355	PRJEB72027	this study
ST20222207	ST29	2022	2022	Infection (blood)	NICU patient	France	ERS18117356	PRJEB72027	this study
ST20222208	ST29	2022	2022	Infection (blood)	NICU patient	France	ERS18117357	PRJEB72027	this study
ST20222209	ST29	2022	2022	Infection (respiratory)	NICU patient	France	ERS18117358	PRJEB72027	this study
ST20222210	ST29	2022	2022	Carriage / eyes	NICU patient	France	ERS18117359	PRJEB72027	this study
ST20222211	ST29	2022	2022	Infection (blood)	NICU patient	France	ERS18117360	PRJEB72027	this study
ST20222214	ST29	2022	2022	Infection (blood)	NICU patient	France	ERS18117361	PRJEB72027	this study
ST20222223	ST29	2022	2022	Material (catheter)	NICU patient	France	ERS18117362	PRJEB72027	this study
ST20222504	ST29	2021	2022	Infection (blood)	adulte/non NICU patient	France	ERS18117384	PRJEB72027	this study
ST20222442	ST25	2022	2022	Infection (blood)	adulte/non NICU patient	France	ERS18117381	PRJEB72027	this study
ST20222508	ST29	2022	2022	Infection (blood)	adulte/non NICU patient	France	ERS18117388	PRJEB72027	this study
ST20222443	ST25	2022	2022	Infection (blood)	adulte/non NICU patient	France	ERS18117382	PRJEB72027	this study
ST20222373	ST29	2022	2022	Infection (blood)	NICU patient	France	ERS18117367	PRJEB72027	this study
ST20222375	ST29	2022	2022	Infection (blood)	NICU patient	France	ERS18117368	PRJEB72027	this study
ST20222376	ST29	2022	2022	Infection (blood)	NICU patient	France	ERS18117369	PRJEB72027	this study
ST20222377	ST29	2022	2022	Infection (blood)	NICU patient	France	ERS18117370	PRJEB72027	this study
ST20222378	ST29	2022	2022	Infection (blood)	NICU patient	France	ERS18117371	PRJEB72027	this study
ST20222395	ST29	2022	2022	Infection (blood)	NICU patient	France	ERS18117372	PRJEB72027	this study
ST20222434	ST29	2021	2022	Infection (blood)	NICU patient	France	ERS18117373	PRJEB72027	this study
ST20222435	ST29	2021	2022	Infection (blood)	NICU patient	France	ERS18117374	PRJEB72027	this study
ST20222436	ST29	2021	2022	Infection (blood)	NICU patient	France	ERS18117375	PRJEB72027	this study
ST20222437	ST29	2021	2022	Infection (blood)	NICU patient	France	ERS18117376	PRJEB72027	this study
ST20222438	ST29	2022	2022	Infection (blood)	NICU patient	France	ERS18117377	PRJEB72027	this study
ST20222439	ST29	2022	2022	Infection (blood)	NICU patient	France	ERS18117378	PRJEB72027	this study
ST20222440	ST29	2022	2022	Infection (blood)	NICU patient	France	ERS18117379	PRJEB72027	this study
ST20222200	ST25	2021	2022	Infection (blood)	NICU patient	France	ERS18117349	PRJEB72027	this study
ST20222506	ST25	2021	2022	Infection (blood)	adulte/non NICU patient	France	ERS18117386	PRJEB72027	this study
ST20222642	ST29	2021	2022	Infection (blood)	adulte/non NICU patient	France	ERS18117405	PRJEB72027	this study
ST20222503	new ST	2022	2022	Infection (blood)	NICU patient	France	ERS18117383	PRJEB72027	this study
ST20230822	ST29	2023	2023	Infection (blood)	adulte/non NICU patient	France	ERS18117508	PRJEB72027	this study
ST20222505	ST29	2021	2022	Infection (blood)	NICU patient	France	ERS18117385	PRJEB72027	this study
ST20230832	ST29	2022	2023	Infection (blood)	adulte/non NICU patient	France	ERS18117511	PRJEB72027	this study
ST20222507	new ST	2022	2022	Infection (blood)	NICU patient	France	ERS18117387	PRJEB72027	this study
ST20230833	ST29	2022	2023	Infection (blood)	adulte/non NICU patient	France	ERS18117512	PRJEB72027	this study
ST20222553	ST29	2022	2022	Infection (blood)	NICU patient	France	ERS18117389	PRJEB72027	this study
ST20222554	new ST	2022	2022	Infection (blood)	NICU patient	France	ERS18117390	PRJEB72027	this study
ST20222555	ST29	2021	2022	Infection (blood)	NICU patient	France	ERS18117391	PRJEB72027	this study
ST20222556	ST29	2021	2022	Infection (blood)	NICU patient	France	ERS18117392	PRJEB72027	this study
ST20222557	ST29	2021	2022	Infection (blood)	NICU patient	France	ERS18117393	PRJEB72027	this study
ST20222628	ST29	2022	2022	Infection (blood)	NICU patient	France	ERS18117394	PRJEB72027	this study
ST20222629	ST29	2022	2022	Infection (blood)	NICU patient	France	ERS18117395	PRJEB72027	this study
ST20222633	ST29	2022	2022	Infection (blood)	NICU patient	France	ERS18117396	PRJEB72027	this study
ST20222634	ST29	2022	2022	Infection (blood)	NICU patient	France	ERS18117397	PRJEB72027	this study
ST20222635	ST29	2022	2022	Infection (blood)	NICU patient	France	ERS18117398	PRJEB72027	this study
ST20222636	ST29	2022	2022	Infection (blood)	NICU patient	France	ERS18117399	PRJEB72027	this study
ST20222637	ST29	2022	2022	Infection (blood)	NICU patient	France	ERS18117400	PRJEB72027	this study
ST20222638	ST29	2021	2022	Infection (blood)	NICU patient	France	ERS18117401	PRJEB72027	this study
ST20222639	ST29	2021	2022	Infection (blood)	NICU patient	France	ERS18117402	PRJEB72027	this study
ST20210334	ST52	2021	2021	Infection (Bone and Joint Infection)	adulte/non NICU patient	France	ERS18117114	PRJEB72027	this study
ST20222640	ST25	2022	2022	Infection (blood)	adulte/non NICU patient	France	ERS18117403	PRJEB72027	this study
ST20230836	ST29	2022	2023	Infection (Bone and Joint Infection)	adulte/non NICU patient	France	ERS18117515	PRJEB72027	this study
ST20222728	ST29	2022	2022	Infection (Peritoneal liquid)	NICU patient	France	ERS18117406	PRJEB72027	this study
ST20222729	ST29	2022	2022	Infection (blood)	NICU patient	France	ERS18117407	PRJEB72027	this study
ST20222730	ST29	2022	2022	Infection (respiratory)	NICU patient	France	ERS18117408	PRJEB72027	this study
ST20222731	ST29	2022	2022	Infection (respiratory)	NICU patient	France	ERS18117409	PRJEB72027	this study
ST20222732	ST29	2022	2022	Infection (respiratory)	NICU patient	France	ERS18117410	PRJEB72027	this study
ST20222733	ST29	2022	2022	Infection (blood)	NICU patient	France	ERS18117411	PRJEB72027	this study
ST20222734	ST29	2022	2022	Infection (blood)	NICU patient	France	ERS18117412	PRJEB72027	this study
ST20222735	ST29	2022	2022	Infection (blood)	NICU patient	France	ERS18117413	PRJEB72027	this study
ST20222736	ST29	2022	2022	Infection (respiratory)	NICU patient	France	ERS18117414	PRJEB72027	this study
ST20222737	ST29	2022	2022	Carriage / rectal	NICU patient	France	ERS18117415	PRJEB72027	this study
ST20222789	ST29	2022	2022	Infection (blood)	NICU patient	France	ERS18117416	PRJEB72027	this study
ST20222790	ST29	2022	2022	Infection (blood)	NICU patient	France	ERS18117417	PRJEB72027	this study
ST20222641	ST25	2022	2022	Infection (blood)	adulte/non NICU patient	France	ERS18117404	PRJEB72027	this study
ST20222861	ST25	2022	2022	Infection (blood)	NICU patient	France	ERS18117418	PRJEB72027	this study
ST20222862	ST25	2022	2022	Infection (blood)	NICU patient	France	ERS18117419	PRJEB72027	this study
ST20222950	ST8	2022	2022	Infection (blood)	NICU patient	France	ERS18117421	PRJEB72027	this study
ST20223050	ST29	2022	2022	Infection (blood)	NICU patient	France	ERS18117422	PRJEB72027	this study
ST20222863	ST25	2022	2022	Infection (blood)	NICU patient	France	ERS18117420	PRJEB72027	this study
ST20230052	ST25	2021	2023	Infection (blood)	NICU patient	France	ERS18117423	PRJEB72027	this study
ST20230053	ST25	2021	2023	Carriage / eyes	NICU patient	France	ERS18117424	PRJEB72027	this study
ST20230055	ST29	2021	2023	Carriage / eyes	NICU patient	France	ERS18117426	PRJEB72027	this study
ST20230056	ST52	2021	2023	Carriage / eyes	NICU patient	France	ERS18117427	PRJEB72027	this study
ST20230054	ST25	2021	2023	Infection (respiratory)	NICU patient	France	ERS18117425	PRJEB72027	this study
ST20230059	ST29	2021	2023	Infection (blood)	NICU patient	France	ERS18117429	PRJEB72027	this study
ST20230060	ST29	2022	2023	Infection (blood)	NICU patient	France	ERS18117430	PRJEB72027	this study
ST20230061	ST29	2022	2023	Carriage / eyes	NICU patient	France	ERS18117431	PRJEB72027	this study
ST20230062	ST29	2022	2023	Infection (blood)	NICU patient	France	ERS18117432	PRJEB72027	this study
ST20230063	ST29	2022	2023	Carriage / eyes	NICU patient	France	ERS18117433	PRJEB72027	this study
ST20230064	ST29	2022	2023	Carriage / eyes	NICU patient	France	ERS18117434	PRJEB72027	this study
ST20230065	ST29	2022	2023	Carriage / eyes	NICU patient	France	ERS18117435	PRJEB72027	this study
ST20230066	ST29	2022	2023	Infection (respiratory)	NICU patient	France	ERS18117436	PRJEB72027	this study
ST20230067	ST29	2022	2023	Infection (respiratory)	NICU patient	France	ERS18117437	PRJEB72027	this study
ST20230068	ST29	2022	2023	Infection (respiratory)	NICU patient	France	ERS18117438	PRJEB72027	this study
ST20230069	ST29	2022	2023	Infection (respiratory)	NICU patient	France	ERS18117439	PRJEB72027	this study
ST20230070	ST29	2022	2023	Infection (blood)	NICU patient	France	ERS18117440	PRJEB72027	this study
ST20230058	ST25	2021	2023	Infection (respiratory)	NICU patient	France	ERS18117428	PRJEB72027	this study
ST20230072	ST49	2022	2023	Infection (blood)	NICU patient	France	ERS18117442	PRJEB72027	this study
ST20230073	close ST29	2022	2023	Carriage / eyes	NICU patient	France	ERS18117443	PRJEB72027	this study
ST20230074	ST29	2022	2023	Infection (blood)	NICU patient	France	ERS18117444	PRJEB72027	this study
ST20230075	ST29	2022	2023	Infection (blood)	NICU patient	France	ERS18117445	PRJEB72027	this study
ST20230076	ST29	2022	2023	Carriage / eyes	NICU patient	France	ERS18117446	PRJEB72027	this study
ST20230077	ST29	2022	2023	Infection (blood)	NICU patient	France	ERS18117447	PRJEB72027	this study
ST20230078	ST29	2022	2023	Infection (blood)	NICU patient	France	ERS18117448	PRJEB72027	this study
ST20230079	ST29	2022	2023	Infection (blood)	NICU patient	France	ERS18117449	PRJEB72027	this study
ST20230080	ST29	2022	2023	Infection (urine)	NICU patient	France	ERS18117450	PRJEB72027	this study
ST20230519	ST29	2023	2023	Infection (blood)	NICU patient	France	ERS18117451	PRJEB72027	this study
ST20230532	ST29	2022	2023	Infection (blood)	NICU patient	France	ERS18117452	PRJEB72027	this study
ST20230533	ST29	2022	2023	Infection (blood)	NICU patient	France	ERS18117453	PRJEB72027	this study
ST20230534	ST29	2022	2023	Infection (blood)	NICU patient	France	ERS18117454	PRJEB72027	this study
ST20230535	ST29	2022	2023	Infection (blood)	NICU patient	France	ERS18117455	PRJEB72027	this study
ST20230536	ST52	2022	2023	environment (screen)	NICU environment	France	ERS18117456	PRJEB72027	this study
ST20230537	close ST104	2023	2023	environment (fridge)	NICU environment	France	ERS18117457	PRJEB72027	this study	removed from final tree, too divergent
ST20230538	close ST115	2023	2023	environment (chair)	NICU environment	France	ERS18117458	PRJEB72027	this study	removed from final tree, too divergent
ST20230539	close ST115	2023	2023	environment (thermometer)	NICU environment	France	ERS18117459	PRJEB72027	this study	removed from final tree, too divergent
ST20230540	ST29	2022	2023	environment (keyboard)	NICU environment	France	ERS18117460	PRJEB72027	this study
ST20230541	ST29	2022	2023	Infection (blood)	NICU patient	France	ERS18117461	PRJEB72027	this study
ST20230558	ST29	2022	2023	Infection (blood)	NICU patient	France	ERS18117462	PRJEB72027	this study
ST20230559	ST29	2022	2023	Infection (blood)	NICU patient	France	ERS18117463	PRJEB72027	this study
ST20230560	ST29	2022	2023	Infection (blood)	NICU patient	France	ERS18117464	PRJEB72027	this study
ST20230561	ST29	2022	2023	Infection (blood)	NICU patient	France	ERS18117465	PRJEB72027	this study
ST20230562	ST29	2022	2023	Infection (blood)	NICU patient	France	ERS18117466	PRJEB72027	this study
ST20230563	ST29	2022	2023	Infection (blood)	NICU patient	France	ERS18117467	PRJEB72027	this study
ST20230564	ST29	2022	2023	Infection (blood)	NICU patient	France	ERS18117468	PRJEB72027	this study
ST20230565	ST29	2022	2023	Infection (blood)	NICU patient	France	ERS18117469	PRJEB72027	this study
ST20230566	ST29	2022	2023	Infection (blood)	NICU patient	France	ERS18117470	PRJEB72027	this study
ST20230567	ST29	2022	2023	Infection (blood)	NICU patient	France	ERS18117471	PRJEB72027	this study
ST20230568	ST29	2022	2023	Infection (blood)	NICU patient	France	ERS18117472	PRJEB72027	this study
ST20230569	ST29	2022	2023	Infection (blood)	NICU patient	France	ERS18117473	PRJEB72027	this study
ST20230570	ST29	2022	2023	environment (cart)	NICU environment	France	ERS18117474	PRJEB72027	this study
ST20230571	ST29	2022	2023	environment	NICU environment	France	ERS18117475	PRJEB72027	this study
ST20230572	ST29	2022	2023	environment (phone)	NICU environment	France	ERS18117476	PRJEB72027	this study
ST20230573	ST29	2022	2023	environment (phone)	NICU environment	France	ERS18117477	PRJEB72027	this study
ST20230574	ST29	2022	2023	environment (phone)	NICU environment	France	ERS18117478	PRJEB72027	this study
ST20230575	ST29	2022	2023	environment (phone)	NICU environment	France	ERS18117479	PRJEB72027	this study
ST20230576	ST29	2022	2023	environment (chair)	NICU environment	France	ERS18117480	PRJEB72027	this study
ST20230577	ST29	2022	2023	Infection (blood)	NICU patient	France	ERS18117481	PRJEB72027	this study
ST20230578	ST29	2023	2023	Infection (blood)	NICU patient	France	ERS18117482	PRJEB72027	this study
ST20230579	ST29	2022	2023	Infection (blood)	NICU patient	France	ERS18117483	PRJEB72027	this study
ST20230582	ST29	2022	2023	Infection (blood)	NICU patient	France	ERS18117484	PRJEB72027	this study
ST20230584	ST29	2022	2023	Infection (blood)	NICU patient	France	ERS18117485	PRJEB72027	this study
ST20230585	ST29	2023	2023	Infection (blood)	NICU patient	France	ERS18117486	PRJEB72027	this study
ST20230586	ST29	2023	2023	Infection (blood)	NICU patient	France	ERS18117487	PRJEB72027	this study
ST20230801	ST29	2023	2023	Infection (respiratory)	NICU patient	France	ERS18117488	PRJEB72027	this study
ST20230802	ST29	2023	2023	Infection (blood)	NICU patient	France	ERS18117489	PRJEB72027	this study
ST20230803	ST29	2023	2023	Infection (blood)	NICU patient	France	ERS18117490	PRJEB72027	this study
ST20230804	ST29	2023	2023	Infection (blood)	NICU patient	France	ERS18117491	PRJEB72027	this study
ST20230806	ST29	2023	2023	Carriage / eyes	NICU patient	France	ERS18117492	PRJEB72027	this study
ST20230807	ST29	2023	2023	Carriage / eyes	NICU patient	France	ERS18117493	PRJEB72027	this study
ST20230808	ST29	2023	2023	Infection (urine)	NICU patient	France	ERS18117494	PRJEB72027	this study
ST20230809	ST29	2023	2023	Material (catheter)	NICU patient	France	ERS18117495	PRJEB72027	this study
ST20230810	ST29	2023	2023	Carriage / skin	NICU personnel	France	ERS18117496	PRJEB72027	this study
ST20230811	ST29	2023	2023	Carriage / skin	NICU personnel	France	ERS18117497	PRJEB72027	this study
ST20230812	ST29	2023	2023	Carriage / skin	NICU personnel	France	ERS18117498	PRJEB72027	this study
ST20230813	ST29	2023	2023	Carriage / skin	NICU personnel	France	ERS18117499	PRJEB72027	this study
ST20230814	ST29	2023	2023	environment (drawer)	NICU environment	France	ERS18117500	PRJEB72027	this study
ST20230815	ST29	2023	2023	environment (fax)	NICU environment	France	ERS18117501	PRJEB72027	this study
ST20230816	ST29	2023	2023	environment (incubator)	NICU environment	France	ERS18117502	PRJEB72027	this study
ST20230817	ST29	2023	2023	environment (incubator)	NICU environment	France	ERS18117503	PRJEB72027	this study
ST20230818	ST29	2023	2023	environment (incubator)	NICU environment	France	ERS18117504	PRJEB72027	this study
ST20230819	ST29	2023	2023	environment (incubator)	NICU environment	France	ERS18117505	PRJEB72027	this study
ST20230820	ST29	2023	2023	environment (incubator)	NICU environment	France	ERS18117506	PRJEB72027	this study
ST20230821	ST29	2023	2023	environment (incubator)	NICU environment	France	ERS18117507	PRJEB72027	this study
ST20200041	ST25	2020	2020	Infection (Peritoneal liquid)	adulte/non NICU patient	France	ERS18117103	PRJEB72027	this study
ST20220944	ST29	2022	2022	Infection (Peritoneal liquid)	adulte/non NICU patient	France	ERS18117275	PRJEB72027	this study
ST20220644	ST29	2022	2022	Infection (respiratory)	adulte/non NICU patient	France	ERS18117217	PRJEB72027	this study
ST20201665	ST25	2020	2020	Infection (urine)	adulte/non NICU patient	France	ERS18117106	PRJEB72027	this study
ST20202192	ST52	2020	2020	Infection (urine)	adulte/non NICU patient	France	ERS18117113	PRJEB72027	this study
ST20220642	ST52	2022	2022	Material (catheter)	adulte/non NICU patient	France	ERS18117215	PRJEB72027	this study
ST20220943	ST29	2022	2022	Material (catheter)	adulte/non NICU patient	France	ERS18117274	PRJEB72027	this study
ST20230835	ST29	2022	2023	Material (catheter)	adulte/non NICU patient	France	ERS18117514	PRJEB72027	this study
ST20230838	ST29	2022	2023	Material (catheter)	adulte/non NICU patient	France	ERS18117517	PRJEB72027	this study
ST20230839	ST29	2023	2023	Material (catheter)	adulte/non NICU patient	France	ERS18117518	PRJEB72027	this study
ST20230830	ST29	2022	2023	Other infection	adulte/non NICU patient	France	ERS18117509	PRJEB72027	this study
ST20230892	ST29	2023	2023	Infection (blood)	NICU patient	France	ERS18117519	PRJEB72027	this study
ST20230926	ST29	2023	2023	Infection (blood)	NICU patient	France	ERS18117520	PRJEB72027	this study
ST20230927	ST29	2023	2023	Infection (blood)	NICU patient	France	ERS18117521	PRJEB72027	this study
ST20230929	ST29	2023	2023	Infection (blood)	NICU patient	France	ERS18117522	PRJEB72027	this study
ST20230934	ST29	2022	2023	Infection (blood)	NICU patient	France	ERS18117523	PRJEB72027	this study
ST20230936	ST29	2022	2023	Infection (blood)	NICU patient	France	ERS18117524	PRJEB72027	this study
ST20230938	ST29	2022	2023	Infection (blood)	NICU patient	France	ERS18117525	PRJEB72027	this study
ST20231004	ST29	2023	2023	Infection (blood)	NICU patient	France	ERS18117526	PRJEB72027	this study
SRR1655496	NA	2012/2013	NA	wound	adulte/non NICU patient	North America	SRR1655496	PRJNA267549	PMC4521703
SRR1655540	NA	2012/2013	NA	wound	adulte/non NICU patient	North America	SRR1655540	PRJNA267549	PMC4521703
SRR1655656	NA	2012/2013	NA	Bronchoalveolar Lavage	adulte/non NICU patient	North America	SRR1655656	PRJNA267549	PMC4521703
SRR1655711	NA	2012/2013	NA	Intracutaneous Line Segment	NICU patient	North America	SRR1655711	PRJNA267549	PMC4521703
SRR7958239	NA	2009	NA	Umbilical wound	?	Russia	SRR7958239	PRJNA480581	NA
SRR7958240	NA	2009	NA	blood	?	Russia	SRR7958240	PRJNA480581	NA
SRR7958241	NA	2009	NA	blood	?	Russia	SRR7958241	PRJNA480581	NA
ERR3219413	NA	2013	NA	bone joint infection	adulte/non NICU patient	United Kingdom	ERR3219413	PRJEB31403	bioRxvix : https://doi.org/10.1101/2021.06.22.449369
ERR3219420	NA	2013	NA	bone joint infection	adulte/non NICU patient	United Kingdom	ERR3219420	PRJEB31403	bioRxvix : https://doi.org/10.1101/2021.06.22.449369
ERR3219447	NA	2013	NA	bone joint infection	adulte/non NICU patient	United Kingdom	ERR3219447	PRJEB31403	bioRxvix : https://doi.org/10.1101/2021.06.22.449369
ERR3219467	NA	2015	NA	carriage/skin	adulte/non NICU patient	United Kingdom	ERR3219467	PRJEB31403	bioRxvix : https://doi.org/10.1101/2021.06.22.449369
ERR3219479	NA	2015	NA	carriage/skin	adulte/non NICU patient	United Kingdom	ERR3219479	PRJEB31403	bioRxvix : https://doi.org/10.1101/2021.06.22.449369
ERR10233483	NA	1980/2020	NA	blood	NICU patient	Sweden	ERR10233483	PRJEB56240	[9]
ERR10233484	NA	1980/2020	NA	blood	NICU patient	Sweden	ERR10233484	PRJEB56240	[9]
ERR10233485	NA	1980/2020	NA	blood	NICU patient	Sweden	ERR10233485	PRJEB56240	[9]
ERR10233486	NA	1980/2020	NA	blood	NICU patient	Sweden	ERR10233486	PRJEB56240	[9]
ERR10233487	NA	1980/2020	NA	blood	NICU patient	Sweden	ERR10233487	PRJEB56240	[9]
ERR10233488	NA	1980/2020	NA	blood	NICU patient	Sweden	ERR10233488	PRJEB56240	[9]
ERR10233489	NA	1980/2020	NA	blood	NICU patient	Sweden	ERR10233489	PRJEB56240	[9]
ERR10233490	NA	1980/2020	NA	blood	NICU patient	Sweden	ERR10233490	PRJEB56240	[9]
ERR10233491	NA	1980/2020	NA	blood	NICU patient	Sweden	ERR10233491	PRJEB56240	[9]
ERR10233492	NA	1980/2020	NA	blood	NICU patient	Sweden	ERR10233492	PRJEB56240	[9]
ERR10233493	NA	1980/2020	NA	blood	NICU patient	Sweden	ERR10233493	PRJEB56240	[9]
ERR10233494	NA	1980/2020	NA	blood	NICU patient	Sweden	ERR10233494	PRJEB56240	[9]
ERR10233495	NA	1980/2020	NA	blood	NICU patient	Sweden	ERR10233495	PRJEB56240	[9]
ERR10233496	NA	1980/2020	NA	blood	NICU patient	Sweden	ERR10233496	PRJEB56240	[9]
ERR10233497	NA	1980/2020	NA	blood	NICU patient	Sweden	ERR10233497	PRJEB56240	[9]
ERR10233498	NA	1980/2020	NA	blood	NICU patient	Sweden	ERR10233498	PRJEB56240	[9]
ERR10233499	NA	1980/2020	NA	blood	NICU patient	Sweden	ERR10233499	PRJEB56240	[9]
ERR10233500	NA	1980/2020	NA	blood	NICU patient	Sweden	ERR10233500	PRJEB56240	[9]
ERR10233501	NA	1980/2020	NA	blood	NICU patient	Sweden	ERR10233501	PRJEB56240	[9]
ERR10233502	NA	1980/2020	NA	blood	NICU patient	Sweden	ERR10233502	PRJEB56240	[9]
ERR10233503	NA	1980/2020	NA	blood	NICU patient	Sweden	ERR10233503	PRJEB56240	[9]
ERR10233504	NA	1980/2020	NA	blood	NICU patient	Sweden	ERR10233504	PRJEB56240	[9]
ERR10233505	NA	1980/2020	NA	blood	NICU patient	Sweden	ERR10233505	PRJEB56240	[9]
ERR10233506	NA	1980/2020	NA	blood	NICU patient	Sweden	ERR10233506	PRJEB56240	[9]
ERR10233507	NA	1980/2020	NA	blood	NICU patient	Sweden	ERR10233507	PRJEB56240	[9]
ERR10233508	NA	1980/2020	NA	blood	NICU patient	Sweden	ERR10233508	PRJEB56240	[9]
ERR10233509	NA	1980/2020	NA	blood	NICU patient	Sweden	ERR10233509	PRJEB56240	[9]
ERR10233510	NA	1980/2020	NA	blood	NICU patient	Sweden	ERR10233510	PRJEB56240	[9]
ERR10233511	NA	1980/2020	NA	blood	NICU patient	Sweden	ERR10233511	PRJEB56240	[9]
ERR10233513	NA	1980/2020	NA	blood	NICU patient	Sweden	ERR10233513	PRJEB56240	[9]
ERR10233514	NA	1980/2020	NA	blood	NICU patient	Sweden	ERR10233514	PRJEB56240	[9]
ERR10233515	NA	1980/2020	NA	blood	NICU patient	Sweden	ERR10233515	PRJEB56240	[9]
ERR10233516	NA	1980/2020	NA	blood	NICU patient	Sweden	ERR10233516	PRJEB56240	[9]
ERR10233517	NA	1980/2020	NA	blood	NICU patient	Sweden	ERR10233517	PRJEB56240	[9]
ERR10233518	NA	1980/2020	NA	blood	NICU patient	Sweden	ERR10233518	PRJEB56240	[9]
ERR10233519	NA	1980/2020	NA	blood	NICU patient	Sweden	ERR10233519	PRJEB56240	[9]
ERR10233520	NA	1980/2020	NA	blood	NICU patient	Sweden	ERR10233520	PRJEB56240	[9]
ERR085165	NA	1995	NA	blood	adulte/non NICU patient	Norway	ERR085165	PRJEB2705	[8]
ERR085166	NA	1900/2014	NA	blood	adulte/non NICU patient	Norway	ERR085166	PRJEB2705	[8]
ERR085167	NA	1995	NA	blood	adulte/non NICU patient	Norway	ERR085167	PRJEB2705	[8]
ERR085168	NA	1900/2014	NA	blood	adulte/non NICU patient	Norway	ERR085168	PRJEB2705	[8]
ERR085169	NA	1900/2014	NA	blood	adulte/non NICU patient	Norway	ERR085169	PRJEB2705	[8]
ERR085170	NA	1996	NA	blood	adulte/non NICU patient	Norway	ERR085170	PRJEB2705	[8]
ERR085171	NA	1996	NA	blood	adulte/non NICU patient	Norway	ERR085171	PRJEB2705	[8]
ERR085172	NA	1996	NA	blood	adulte/non NICU patient	Norway	ERR085172	PRJEB2705	[8]
ERR085173	NA	1999	NA	blood	adulte/non NICU patient	Norway	ERR085173	PRJEB2705	[8]
ERR085174	NA	1997	NA	blood	adulte/non NICU patient	Norway	ERR085174	PRJEB2705	[8]
ERR085175	NA	2005	NA	blood	adulte/non NICU patient	Norway	ERR085175	PRJEB2705	[8]
ERR085176	NA	2005	NA	blood	adulte/non NICU patient	Norway	ERR085176	PRJEB2705	[8]
ERR085177	NA	2001	NA	blood	adulte/non NICU patient	Norway	ERR085177	PRJEB2705	[8]
ERR085178	NA	2004	NA	blood	adulte/non NICU patient	Norway	ERR085178	PRJEB2705	[8]
ERR085179	NA	2002	NA	blood	adulte/non NICU patient	Norway	ERR085179	PRJEB2705	[8]
ERR085180	NA	2005	NA	blood	adulte/non NICU patient	Norway	ERR085180	PRJEB2705	[8]
ERR085181	NA	2001	NA	blood	adulte/non NICU patient	Norway	ERR085181	PRJEB2705	[8]
ERR085182	NA	2004	NA	blood	adulte/non NICU patient	Norway	ERR085182	PRJEB2705	[8]
ERR085183	NA	2004	NA	blood	adulte/non NICU patient	Norway	ERR085183	PRJEB2705	[8]
ERR085184	NA	2004	NA	blood	adulte/non NICU patient	Norway	ERR085184	PRJEB2705	[8]
ERR085185	NA	2002	NA	blood	adulte/non NICU patient	Norway	ERR085185	PRJEB2705	[8]
ERR085186	NA	2001	NA	blood	adulte/non NICU patient	Norway	ERR085186	PRJEB2705	[8]
ERR085187	NA	2001	NA	blood	adulte/non NICU patient	Norway	ERR085187	PRJEB2705	[8]
ERR085188	NA	2005	NA	blood	adulte/non NICU patient	Norway	ERR085188	PRJEB2705	[8]
ERR085189	NA	2002	NA	blood	adulte/non NICU patient	Norway	ERR085189	PRJEB2705	[8]
ERR085190	NA	2001	NA	blood	adulte/non NICU patient	Norway	ERR085190	PRJEB2705	[8]
ERR085191	NA	2002	NA	blood	adulte/non NICU patient	Norway	ERR085191	PRJEB2705	[8]
ERR085192	NA	2002	NA	blood	adulte/non NICU patient	Norway	ERR085192	PRJEB2705	[8]
ERR085193	NA	2004	NA	blood	adulte/non NICU patient	Norway	ERR085193	PRJEB2705	[8]
ERR085194	NA	2003	NA	blood	adulte/non NICU patient	Norway	ERR085194	PRJEB2705	[8]
ERR085195	NA	2003	NA	blood	adulte/non NICU patient	Norway	ERR085195	PRJEB2705	[8]
ERR085196	NA	2001	NA	blood	adulte/non NICU patient	Norway	ERR085196	PRJEB2705	[8]
ERR085197	NA	2005	NA	blood	adulte/non NICU patient	Norway	ERR085197	PRJEB2705	[8]
ERR085198	NA	1991	NA	urogenital	?	Norway	ERR085198	PRJEB2705	[8]
ERR085199	NA	1990	NA	bronchoalveolar lavage	NICU patient	Norway	ERR085199	PRJEB2705	[8]
ERR085201	NA	1990	NA	wound	NICU patient	Norway	ERR085201	PRJEB2705	[8]
ERR085202	NA	1993	NA	blood	NICU patient	Norway	ERR085202	PRJEB2705	[8]
ERR085203	NA	1993	NA	blood	NICU patient	Norway	ERR085203	PRJEB2705	[8]
ERR085204	NA	1993	NA	blood	NICU patient	Norway	ERR085204	PRJEB2705	[8]
ERR085205	NA	1994	NA	blood	NICU patient	Norway	ERR085205	PRJEB2705	[8]
ERR085206	NA	1994	NA	blood	NICU patient	Norway	ERR085206	PRJEB2705	[8]
ERR085207	NA	1994	NA	blood	NICU patient	Norway	ERR085207	PRJEB2705	[8]
ERR085208	NA	1994	NA	blood	NICU patient	Norway	ERR085208	PRJEB2705	[8]
ERR085210	NA	1989	NA	blood	NICU patient	Norway	ERR085210	PRJEB2705	[8]
ERR085211	NA	1989	NA	urogenital	NICU patient	Norway	ERR085211	PRJEB2705	[8]
ERR085212	NA	1991	NA	Catheter	?	Norway	ERR085212	PRJEB2705	[8]
ERR085213	NA	2010	NA	carriage/skin	adulte/non NICU patient	Norway	ERR085213	PRJEB2705	[8]
ERR085214	NA	1989	NA	blood	NICU patient	Norway	ERR085214	PRJEB2705	[8]
ERR085215	NA	1991	NA	blood	?	Norway	ERR085215	PRJEB2705	[8]
ERR085216	NA	1992	NA	blood	adulte/non NICU patient	Norway	ERR085216	PRJEB2705	[8]
ERR085217	NA	2010	NA	teat	adulte	Belgium	ERR085217	PRJEB2705	[8]
ERR085218	NA	2010	NA	carriage/skin	adulte/non NICU patient	Belgium	ERR085218	PRJEB2705	[8]
ERR085220	NA	2000	NA	not known	adulte	Japan	ERR085220	PRJEB2705	[8]
ERR085221	NA	1988	NA	blood	adulte/non NICU patient	USA	ERR085221	PRJEB2705	[8]
ERR085223	NA	2005	NA	not known	adulte	United Kingdom	ERR085223	PRJEB2705	[8]
ERR085224	NA	2005	NA	not known	adulte	United Kingdom	ERR085224	PRJEB2705	[8]
ERR085225	NA	2005	NA	not known	adulte	United Kingdom	ERR085225	PRJEB2705	[8]
ERR085226	NA	2005	NA	not known	adulte	United Kingdom	ERR085226	PRJEB2705	[8]
ERR085227	NA	2005	NA	not known	adulte	United Kingdom	ERR085227	PRJEB2705	[8]
ERR085228	NA	2005	NA	not known	adulte	United Kingdom	ERR085228	PRJEB2705	[8]
ERR085230	NA	2001	NA	blood	adulte/non NICU patient	Norway	ERR085230	PRJEB2705	[8]
ERR085231	NA	2001	NA	Catheter	adulte/non NICU patient	Switzerland	ERR085231	PRJEB2705	[8]
ERR085232	NA	2005	NA	not known	adulte	United Kingdom	ERR085232	PRJEB2705	[8]
ERR085233	NA	2005	NA	not known	adulte	United Kingdom	ERR085233	PRJEB2705	[8]
ERR085234	NA	2008	NA	blood	adulte/non NICU patient	Germany	ERR085234	PRJEB2705	[8]
ERR085235	NA	2008	NA	blood	adulte/non NICU patient	Germany	ERR085235	PRJEB2705	[8]
ERR085236	NA	2008	NA	blood	adulte/non NICU patient	Germany	ERR085236	PRJEB2705	[8]
ERR085237	NA	2008	NA	blood	adulte/non NICU patient	Germany	ERR085237	PRJEB2705	[8]
ERR085238	NA	2008	NA	blood	adulte/non NICU patient	Germany	ERR085238	PRJEB2705	[8]
ERR085239	NA	2008	NA	blood	adulte/non NICU patient	Germany	ERR085239	PRJEB2705	[8]
ERR085240	NA	2008	NA	blood	adulte/non NICU patient	Germany	ERR085240	PRJEB2705	[8]
ERR085241	NA	2007	NA	blood	adulte/non NICU patient	Germany	ERR085241	PRJEB2705	[8]
ERR085242	NA	2007	NA	blood	adulte/non NICU patient	Germany	ERR085242	PRJEB2705	[8]
ERR085243	NA	2007	NA	blood	adulte/non NICU patient	Spain	ERR085243	PRJEB2705	[8]
ERR085244	NA	2008	NA	blood	adulte/non NICU patient	Spain	ERR085244	PRJEB2705	[8]
ERR085245	NA	1900/2014	NA	not known	adulte	Japan: Fukuoka prefecture	ERR085245	PRJEB2705	[8]
ERR085246	NA	1900/2014	NA	not known	adulte	Japan: Fukuoka prefecture	ERR085246	PRJEB2705	[8]
ERR085247	NA	1900/2014	NA	not known	adulte	Japan: Fukuoka prefecture	ERR085247	PRJEB2705	[8]
ERR085248	NA	1900/2014	NA	not known	adulte	Japan: Fukuoka prefecture	ERR085248	PRJEB2705	[8]
ERR085249	NA	1900/2014	NA	not known	adulte	Japan: Fukuoka prefecture	ERR085249	PRJEB2705	[8]
ERR085250	NA	1900/2014	NA	not known	adulte	Japan	ERR085250	PRJEB2705	[8]
ERR085251	NA	1900/2014	NA	not known	adulte	Japan	ERR085251	PRJEB2705	[8]
ERR085253	NA	1900/2014	NA	not known	adulte	Japan	ERR085253	PRJEB2705	[8]
ERR085254	NA	1900/2014	NA	not known	adulte	Japan	ERR085254	PRJEB2705	[8]
ERR085255	NA	1900/2014	NA	not known	adulte	Japan	ERR085255	PRJEB2705	[8]
ERR085256	NA	1900/2014	NA	not known	adulte	Japan	ERR085256	PRJEB2705	[8]
ERR085257	NA	2004	NA	blood	adulte/non NICU patient	Switzerland	ERR085257	PRJEB2705	[8]
ERR085258	NA	1900/2014	NA	not known	adulte	not collected: not available	ERR085258	PRJEB2705	[8]
ERR085259	NA	2003	NA	blood	adulte/non NICU patient	Switzerland	ERR085259	PRJEB2705	[8]
ERR085260	NA	2001	NA	Catheter	adulte/non NICU patient	Switzerland	ERR085260	PRJEB2705	[8]
ERR085261	NA	2008	NA	blood	adulte/non NICU patient	Switzerland	ERR085261	PRJEB2705	[8]
ERR085262	NA	2002	NA	blood	adulte/non NICU patient	Switzerland	ERR085262	PRJEB2705	[8]
ERR085263	NA	2004	NA	blood	adulte/non NICU patient	Switzerland	ERR085263	PRJEB2705	[8]
ERR085264	NA	2007	NA	blood	adulte/non NICU patient	Switzerland	ERR085264	PRJEB2705	[8]
ERR085265	NA	2004	NA	Catheter	adulte/non NICU patient	Switzerland	ERR085265	PRJEB2705	[8]
ERR085266	NA	2007	NA	Punction	adulte/non NICU patient	Switzerland	ERR085266	PRJEB2705	[8]
ERR085267	NA	2006	NA	Catheter	adulte/non NICU patient	Switzerland	ERR085267	PRJEB2705	[8]
ERR085268	NA	2006	NA	blood	adulte/non NICU patient	Switzerland	ERR085268	PRJEB2705	[8]
ERR085269	NA	2004	NA	blood	adulte/non NICU patient	Switzerland	ERR085269	PRJEB2705	[8]
ERR085270	NA	2005	NA	Catheter	adulte/non NICU patient	Switzerland	ERR085270	PRJEB2705	[8]
ERR085271	NA	2004	NA	wound	adulte/non NICU patient	Switzerland	ERR085271	PRJEB2705	[8]
ERR085272	NA	2008	NA	Catheter	adulte/non NICU patient	Switzerland	ERR085272	PRJEB2705	[8]
ERR085273	NA	2003	NA	Catheter	adulte/non NICU patient	Switzerland	ERR085273	PRJEB2705	[8]
ERR085274	NA	2005	NA	Catheter	adulte/non NICU patient	Switzerland	ERR085274	PRJEB2705	[8]
ERR085275	NA	2004	NA	catheter	adulte/non NICU patient	Switzerland	ERR085275	PRJEB2705	[8]
ERR085276	NA	2002	NA	not known	adulte	Switzerland	ERR085276	PRJEB2705	[8]
ERR085277	NA	2008	NA	blood	adulte/non NICU patient	Switzerland	ERR085277	PRJEB2705	[8]
ERR085278	NA	2007	NA	blood	adulte/non NICU patient	Switzerland	ERR085278	PRJEB2705	[8]
ERR085279	NA	2004	NA	not known	adulte	Switzerland	ERR085279	PRJEB2705	[8]
ERR085280	NA	2006	NA	not known	adulte	Switzerland	ERR085280	PRJEB2705	[8]
ERR085282	NA	2008	NA	blood	adulte/non NICU patient	Switzerland	ERR085282	PRJEB2705	[8]
ERR085283	NA	2002	NA	not known	adulte	Switzerland	ERR085283	PRJEB2705	[8]
ERR085284	NA	2007	NA	not known	adulte	Switzerland	ERR085284	PRJEB2705	[8]
ERR085285	NA	2005	NA	catheter	adulte/non NICU patient	Switzerland	ERR085285	PRJEB2705	[8]
ERR085286	NA	2002	NA	not known	adulte	Switzerland	ERR085286	PRJEB2705	[8]
ERR085287	NA	2008	NA	blood	adulte/non NICU patient	Switzerland	ERR085287	PRJEB2705	[8]
ERR085288	NA	2001	NA	urogenital	adulte/non NICU patient	Switzerland	ERR085288	PRJEB2705	[8]
ERR085289	NA	2004	NA	blood	adulte/non NICU patient	Switzerland	ERR085289	PRJEB2705	[8]
ERR085290	NA	2001	NA	blood	adulte/non NICU patient	Switzerland	ERR085290	PRJEB2705	[8]
ERR085292	NA	2008	NA	Catheter	adulte/non NICU patient	Switzerland	ERR085292	PRJEB2705	[8]
ERR085293	NA	2004	NA	Catheter	adulte/non NICU patient	Switzerland	ERR085293	PRJEB2705	[8]
ERR085294	NA	2006	NA	Catheter	adulte/non NICU patient	Switzerland	ERR085294	PRJEB2705	[8]
ERR085295	NA	2008	NA	Catheter	adulte/non NICU patient	Switzerland	ERR085295	PRJEB2705	[8]
ERR085296	NA	2003	NA	Catheter	adulte/non NICU patient	Switzerland	ERR085296	PRJEB2705	[8]
ERR085297	NA	2001	NA	Catheter	adulte/non NICU patient	Switzerland	ERR085297	PRJEB2705	[8]
ERR085298	NA	2007	NA	blood	adulte/non NICU patient	Switzerland	ERR085298	PRJEB2705	[8]
SRR19148707	NA	2010	NA	blood	adulte/non NICU patient	Portugal	SRR19148707	PRJNA836617	[23]
SRR19148709	NA	2010	NA	blood	adulte/non NICU patient	Portugal	SRR19148709	PRJNA836617	[23]
SRR19148710	NA	2010	NA	blood	adulte/non NICU patient	Portugal	SRR19148710	PRJNA836617	[23]
SRR19148711	NA	2010	NA	blood	adulte/non NICU patient	Portugal	SRR19148711	PRJNA836617	[23]
SRR19148717	NA	2010	NA	blood	adulte/non NICU patient	Portugal	SRR19148717	PRJNA836617	[23]
SRR19148728	NA	2010	NA	blood	adulte/non NICU patient	Portugal	SRR19148728	PRJNA836617	[23]
SRR19148729	NA	2010	NA	blood	adulte/non NICU patient	Portugal	SRR19148729	PRJNA836617	[23]
SRR19148733	NA	2010	NA	blood	adulte/non NICU patient	Portugal	SRR19148733	PRJNA836617	[23]
SRR19148735	NA	2010	NA	blood	adulte/non NICU patient	Portugal	SRR19148735	PRJNA836617	[23]
SRR19148736	NA	2010	NA	blood	adulte/non NICU patient	Portugal	SRR19148736	PRJNA836617	[23]
SRR19148737	NA	2010	NA	blood	adulte/non NICU patient	Portugal	SRR19148737	PRJNA836617	[23]
SRR19148738	NA	2010	NA	blood	adulte/non NICU patient	Portugal	SRR19148738	PRJNA836617	[23]
SRR19148739	NA	2010	NA	blood	adulte/non NICU patient	Portugal	SRR19148739	PRJNA836617	[23]
SRR19148740	NA	2010	NA	blood	adulte/non NICU patient	Portugal	SRR19148740	PRJNA836617	[23]
ERR3015601	NA	2016	NA	High-frequency hand touched surfaces	NA	United Kingdom	ERR3015601	PRJEB30498	[18]
ERR3015607	NA	2016	NA	High-frequency hand touched surfaces	NA	United Kingdom	ERR3015607	PRJEB30498	[18]
ERR3015608	NA	2016	NA	High-frequency hand touched surfaces	NA	United Kingdom	ERR3015608	PRJEB30498	[18]
ERR3015609	NA	2016	NA	High-frequency hand touched surfaces	NA	United Kingdom	ERR3015609	PRJEB30498	[18]
ERR3015621	NA	2017	NA	High-frequency hand touched surfaces	NA	United Kingdom	ERR3015621	PRJEB30498	[18]
ERR3015623	NA	2017	NA	High-frequency hand touched surfaces	NA	United Kingdom	ERR3015623	PRJEB30498	[18]
ERR3015635	NA	2017	NA	High-frequency hand touched surfaces	NA	United Kingdom	ERR3015635	PRJEB30498	[18]
ERR3015636	NA	2017	NA	High-frequency hand touched surfaces	NA	United Kingdom	ERR3015636	PRJEB30498	[18]
ERR5984842	NA	2019	NA	?	adulte	Portugal	ERR5984842	PRJEB45360	[17]
ERR5984852	NA	2019	NA	?	adulte	Portugal	ERR5984852	PRJEB45360	[17]
